# Supplementary material for: Effects of ocean acidification on primary production in a coastal North Sea phytoplankton community
Source: PLoS One. 2017 Mar 8;12(3):e0172594. doi: 10.1371/journal.pone.0172594 (PMC5342202; doi:10.1371/journal.pone.0172594)
Supplement: S1 Table — (XLSX) [file pone.0172594.s002.xlsx]

## Sheet: Tabelle1
Time (days)	Mesocosm	CO2 treatment	Parameters
		(Low/High)	PP(T)	Chl a	P(max)	I(k)	alpha
			(μmol C L-1 d-1)	(μg Chl a L-1)	(μg C (μg Chl a)-1 h-1)	(μmol potons m-2 s-1)
1	M1	L	1.88057	38.5167	2.6149	100.641	0.026672
5	M1	L	1.75242	29.3671	3.0601	73.1372	0.0425354
9	M1	L	1.96272	29.8864	2.8328	92.1037	0.0314441
13	M1	L	1.68849	23.6765	3.6021	99.0099	0.0363812
17	M1	L	1.47582	16.6559	3.2725	109.89	0.0297798
21	M1	L	2.63128	17.7196	3.8544	82.2118	0.0470237
25	M1	L	6.07948	21.7008	4.3121	277.778	0.0588084
29	M1	L	9.47907	14.4534	4.7698	69.4253	0.070593
33	M1	L	15.9415	30.3868	2.4817	100	0.024817
37	M1	L	7.70461	27.4974	6.057	81.8877	0.0781353
41	M1	L	8.9115	57.6391	2.7468	116.359	0.0244465
45	M1	L	5.10142	21.9441	3.2412	168.38	0.0194472
49	M1	L	5.64939	17.521	1.1782	113.636	0.0103682
53	M1	L	9.0094	23.4749	4.729	49.2611	0.0959987
57	M1	L	9.69424	25.5833	3.7467	67.1141	0.0558258
61	M1	L	6.76918	22.056	0.7628	42.735	0.0178495
65	M1	L	5.76757	19.2915	5.3763	84.0336	0.063978
69	M1	L	3.12657	13.6765	3.2143	85.4701	0.0376073
73	M1	L	1.04756	7.2927	1.5327	64.6439	0.024983
77	M1	L	3.6788	28.5322	2.198	129.87	0.0169246
81	M1	L	2.40363	14.7106	3.3894	308.244	0.011185
85	M1	L	2.1571	29.7749	2.5297	122.212	0.0212495
89	M1	L	1.10493	12.4837	7.564	214.514	0.0355508
93	M1	L	0.285981	4.15491	6.5133	112.73	0.061225
97	M1	L	1.29457	17.503	5.7299	208.423	0.0275035
101	M1	L	0.832527	9.31933	2.4214	94.3396	0.0256668
105	M1	L	0.777883	8.27342	2.9275	76.3359	0.0383503
109	M1	L	1.04701	15.8244	4.944	231.476	0.0217536
1	M2	H	1.34382	28.7682	2.5874	79.9186	0.0344124
5	M2	H	1.97136	35.9518	3.8424	107.527	0.0357343
9	M2	H	2.16285	28.8522	2.071	112.807	0.0184319
13	M2	H	1.59919	20.1584	2.9515	80.3517	0.037484
17	M2	H	1.53182	17.7458	3.3157	101.01	0.0334886
21	M2	H	2.15075	15.0956	3.7882	95.9545	0.0401549
25	M2	H	4.60061	19.1324	4.4368	62.4324	0.0455045
29	M2	H	6.88008	13.4411	5.0854	100	0.050854
33	M2	H	5.03794	18.2061	1.8091	91.415	0.0202619
37	M2	H	3.4041	16.2441	5.8102	184.435	0.0336992
41	M2	H	3.07837	22.5412	3.111	91.602	0.0351543
45	M2	H	2.72607	13.0931	5.3892	227.151	0.0247903
49	M2	H	8.6513	28.5834	3.3252	219.147	0.0152959
53	M2	H	4.89701	15.5435	3.5446	37.9464	0.0996033
57	M2	H	6.14646	26.373	2.9015	68.9655	0.0420718
61	M2	H	7.60039	49.5298	0.9796	32.806	0.0303676
65	M2	H	4.71127	27.2969	5.1764	30.3753	0.0244501
69	M2	H	2.54187	13.322	2.6475	142.998	0.0185325
73	M2	H	1.74707	14.1557	1.7511	92.2432	0.0201376
77	M2	H	0.897798	9.95686	1.2078	212.766	0.00567666
81	M2	H	0.385367	3.85392	2.9347	186.051	0.0161408
85	M2	H	1.27885	19.8173	6.1183	400	0.0152957
89	M2	H	1.13415	15.8597	3.0718	74.516	0.0414693
93	M2	H	0.515466	6.81722	3.4166	115.117	0.0310911
97	M2	H	0.571488	9.74	2.7107	120.101	0.0243963
101	M2	H	0.634133	13.4017	2.5928	322.581	0.00803768
105	M2	H	0.849511	6.5902	3.2115	116.279	0.0276189
109	M2	H	1.65088	21.1069	3.5036	98.2788	0.0357367
1	M3	L	0.853753	18.1966	3.3699	142.944	0.0239263
5	M3	L	1.28745	21.2764	2.7137	82.7089	0.0328358
9	M3	L	1.25392	17.1091	2.8324	196.078	0.0144452
13	M3	L	1.25738	15.2223	2.4908	80.3605	0.0316332
17	M3	L	1.83174	23.7989	4.1235	138.889	0.0296892
21	M3	L	2.04149	15.2921	3.3286	138.889	0.0239659
25	M3	L	2.80698	11.5659	3.9853	104.167	0.0340325
29	M3	L	4.68061	10.866	4.642	106.123	0.044099
33	M3	L	4.92084	19.3907	1.7821	181.097	0.010158
37	M3	L	3.28788	11.9985	1.75215	108.197	0.0163143
41	M3	L	5.24515	24.0022	1.7222	35.2958	0.0499438
45	M3	L	6.97804	21.4976	2.44	164.176	0.015616
49	M3	L	2.44939	8.10701	0.6739	34.6877	0.0194757
53	M3	L	4.93091	20.3116	3.3111	112.589	0.0294688
57	M3	L	3.91124	18.784	3.5646	68.3539	0.0548948
61	M3	L	2.78158	20.7452	1.5278	35.461	0.043084
65	M3	L	1.24195	16.9087	3.7567	54.8926	0.076261
69	M3	L	1.05647	12.6294	1.4696	80.4224	0.0196926
73	M3	L	0.688644	8.90476	0.8442	51.8071	0.0188257
77	M3	L	0.846361	13.4506	1.6853	96.4789	0.0187068
81	M3	L	0.721188	7.49357	1.5404	80.7002	0.0203333
85	M3	L	1.35309	30.3223	2.5345	78.6157	0.0344692
89	M3	L	1.02456	19.161	4.3571	208.333	0.0209141
93	M3	L	0.734758	10.6747	1.7485	87.8876	0.0206323
97	M3	L	1.01461	11.8111	2.8943	100.884	0.030969
101	M3	L	0.405115	8.22518	1.9295	71.3566	0.0272059
105	M3	L	1.90661	23.3186	4.4853	105.976	0.0435074
109	M3	L	0.483695	6.94283	2.3527	61.5973	0.0395254
1	M4	H	1.42136	29.6483	3.2992	107.382	0.0326621
5	M4	H	2.04319	35.9615	4.0541	105.974	0.0393248
9	M4	H	2.3025	25.2988	2.0945	117.094	0.0184316
13	M4	H	2.2192	26.2809	3.2099	94.9178	0.0353089
17	M4	H	1.48018	16.3268	4.1668	89.9385	0.0483349
21	M4	H	2.46264	19.0086	3.3873	89.4438	0.0392927
25	M4	H	4.22047	18.805	3.95415	79.3651	0.0458681
29	M4	H	8.38915	13.497	4.521	89.2366	0.0524436
33	M4	H	22.3997	31.823	3.1499	141.987	0.0223643
37	M4	H	9.69504	23.2611	8.1208	212.766	0.0381678
41	M4	H	16.5885	68.8489	4.1722	109.801	0.0400531
45	M4	H	5.25317	21.1602	4.9308	244.055	0.0202163
49	M4	H	8.09534	20.0887	1.8366	48.3916	0.0387523
53	M4	H	14.078	27.7068	3.8463	76.9231	0.0500019
57	M4	H	9.95694	24.2406	7.0491	200	0.0352455
61	M4	H	13.5862	40.8252	2.0422	60.9756	0.0334921
65	M4	H	4.09987	17.4297	2.3712	52.9101	0.0448157
69	M4	H	3.80384	22.2525	4.8001	95.9811	0.0513611
73	M4	H	1.7085	12.6678	2.7074	190.212	0.0143492
77	M4	H	1.94105	17.8197	2.5129	133.288	0.0193493
81	M4	H	2.04772	16.919	2.5029	157.348	0.0162688
85	M4	H	0.880624	13.9402	3.3941	129.022	0.0278316
89	M4	H	1.52287	17.9739	4.7293	277.778	0.0170255
93	M4	H	1.23241	37.1828	5.45185	209.954	0.060611
97	M4	H	0.425726	10.7118	6.1744	416.769	0.015436
101	M4	H	1.01622	11.8662	2.9281	204.082	0.0143477
105	M4	H	0.985229	10.0152	3.4351	70.0148	0.05187
109	M4	H	0.650204	17.6576	3.2698	96.9531	0.0340059
1	M5	L	1.43578	34.8449	3.0338	123.5	0.0257873
5	M5	L	2.15335	36.2089	3.3852	96.7938	0.0355446
9	M5	L	1.93464	27.3751	2.363	100.647	0.0241026
13	M5	L	2.02434	27.528	2.82	115.355	0.024816
17	M5	L	0.854362	10.9168	2.7108	122.8	0.0222286
21	M5	L	1.77172	14.9886	4.05	181.818	0.0445549
25	M5	L	2.64585	14.0773	3.6749	94.8206	0.0427362
29	M5	L	3.27268	8.5686	3.2998	83.5981	0.0409175
33	M5	L	13.1958	26.5152	2.5773	89.9531	0.0301544
37	M5	L	4.05344	17.8966	6.0456	459.343	0.0133003
41	M5	L	2.01539	18.099	2.5871	152.581	0.0186271
45	M5	L	2.49627	15.3944	2.4898	219.035	0.0114531
49	M5	L	3.4277	16.5205	0.6879	58.1894	0.0122446
53	M5	L	5.80131	25.8305	3.2692	71.1807	0.0503457
57	M5	L	9.94602	33.3318	2.6629	67.2515	0.0412749
61	M5	L	3.4158	17.0047	1.0069	61.439	0.017218
65	M5	L	4.49048	28.9554	2.2504	140.845	0.0159778
69	M5	L	1.85292	19.1388	1.9919	92.2109	0.0233052
73	M5	L	0.651114	6.8477	1.4008	94.3635	0.0148485
77	M5	L	0.526705	11.3706	1.0247	120.699	0.00952971
81	M5	L	0.859539	11.872	1.5868	128.573	0.012377
85	M5	L	0.752156	15.3762	2.1855	62.5	0.034968
89	M5	L	1.07736	18.5203	2.5533	137.164	0.0196604
93	M5	L	0.808021	19.5455	1.907	131.006	0.0153143
97	M5	L	0.194291	3.4834	1.2607	124.848	0.0109681
101	M5	L	1.30289	27.4814	3.3236	103.093	0.0322389
105	M5	L	2.10912	17.2126	5.5436	119.376	0.0471206
109	M5	L	1.34366	10.4839	1.7953	95.2999	0.0192097
1	M6	H	1.45548	28.9054	3.0984	142.857	0.0216888
5	M6	H	2.58178	40.7286	3.3747	63.4148	0.0536577
9	M6	H	2.26511	28.7237	3.1308	119.822	0.0262987
13	M6	H	2.21622	26.8122	2.8325	79.8519	0.0359727
17	M6	H	1.43234	15.6707	3.4132	105.517	0.0327667
21	M6	H	3.07016	22.8489	2.9185	86.2069	0.0338546
25	M6	H	2.91911	13.5972	4.826	70.3685	0.0479014
29	M6	H	6.45468	12.4747	6.7335	111.387	0.0619482
33	M6	H	15.4677	27.5991	2.8274	151.682	0.0186608
37	M6	H	7.62458	23.3398	5.8352	126.89	0.0472651
41	M6	H	5.11456	38.8979	5.6479	161.665	0.0361466
45	M6	H	5.48371	22.6566	3.193	86.5756	0.038316
49	M6	H	8.59608	22.977	3.6172	63.1821	0.0614924
53	M6	H	12.509	30.3007	3.6861	93.4579	0.0394413
57	M6	H	10.8705	31.0835	3.1074	70.8644	0.0444358
61	M6	H	6.63858	24.0929	2.242	70.0118	0.03363
65	M6	H	6.20962	24.0148	2.3212	76.0253	0.0311041
69	M6	H	2.83438	13.8677	2.2861	76.4827	0.0304051
73	M6	H	1.8403	10.5707	2.3998	87.5941	0.0285576
77	M6	H	1.97081	18.7907	2.7858	158.73	0.0175505
81	M6	H	1.92823	17.9898	2.9139	181.818	0.0160264
85	M6	H	0.979311	15.2932	1.7326	81.9672	0.0211377
89	M6	H	1.40035	17.6869	2.541	108.682	0.0246477
93	M6	H	0.798733	16.142	3.019	120.554	0.0256615
97	M6	H	0.472636	9.99769	3.35	149.011	0.02278
101	M6	H	0.6386	8.98157	3.5423	84.6204	0.044633
105	M6	H	1.98096	20.9665	5.7774	101.762	0.0583517
109	M6	H	0.541411	18.8673	2.8731	81.3008	0.0353391
1	M7	H	0.951096	21.0389	2.6269	56.1798	0.0467588
5	M7	H	2.11773	32.1191	3.1062	64.9351	0.0478355
9	M7	H	1.95637	27.3275	2.5297	71.5517	0.0364277
13	M7	H	1.81	26.9194	3.2009	70.4225	0.0454528
17	M7	H	2.12927	23.7681	3.6912	120.482	0.030637
21	M7	H	1.33753	10.0404	3.2088	111.111	0.0288792
25	M7	H	4.7027	19.0588	5.168	59.6023	0.0518574
29	M7	H	7.7733	11.8024	7.1272	96.8284	0.0748356
33	M7	H	18.892	31.1953	2.6656	106.73	0.0253232
37	M7	H	8.36868	22.2545	4.3603	70.1022	0.0623523
41	M7	H	5.16832	25.9059	4.7424	112.086	0.0426816
45	M7	H	5.06838	27.2813	4.8977	243.902	0.0200806
49	M7	H	4.1022	11.1872	3.3468	64.019	0.0548875
53	M7	H	17.4294	37.075	5.6108	74.2752	0.077429
57	M7	H	9.84014	21.7259	4.1007	97.0874	0.0422372
61	M7	H	13.8346	44.4518	3.2087	78.7402	0.0407505
65	M7	H	4.98488	18.7347	2.8336	86.9565	0.0325864
69	M7	H	3.68936	19.2586	2.1879	53.4643	0.0415701
73	M7	H	3.35527	20.7297	2.151	58.9987	0.0367821
77	M7	H	1.69649	17.4924	2.3142	160.048	0.0152737
81	M7	H	2.41327	14.0477	2.8773	212.766	0.0135233
85	M7	H	1.06525	10.0725	0.7712	37.1747	0.0207453
89	M7	H	3.73723	27.4278	3.4948	116.374	0.0300553
93	M7	H	1.97585	16.6656	3.3167	137.473	0.0248752
97	M7	H	1.43784	18.3619	2.75555	99.0249	0.0316386
101	M7	H	0.438899	7.56788	2.1944	60.5769	0.038402
105	M7	H	0.855051	7.98338	4.4478	104.769	0.0435884
109	M7	H	1.6312	17.0788	2.5759	84.7458	0.0303956
1	M8	H	0.0772892	1.1385	2.1303	87.7193	0.0242854
5	M8	H	1.95559	32.2835	3.258	59.3837	0.055386
9	M8	H	2.00797	30.2203	3.2543	104.482	0.0312413
13	M8	H	1.56906	23.2028	2.983	101.331	0.02983
17	M8	H	2.0284	23.0478	3.3173	100.127	0.033173
21	M8	H	1.66397	13.0141	2.5782	91.7431	0.0281024
25	M8	H	2.98214	14.9512	3.8528	126.582	0.0284079
29	M8	H	3.29711	7.30918	5.1274	178.571	0.0287134
33	M8	H	18.7253	27.9856	2.5612	84.6537	0.0309905
37	M8	H	5.6548	18.6282	6.6384	204.082	0.0325282
41	M8	H	5.67695	37.0572	2.9716	120.306	0.0258529
45	M8	H	3.66393	17.82	2.8634	62.1376	0.0489641
49	M8	H	7.58975	16.7996	2.9147	117.647	0.024775
53	M8	H	7.65398	15.4409	2.2393	11.4811	0.0344852
57	M8	H	3.58988	7.62677	2.5553	64.1026	0.0398627
61	M8	H	9.14628	33.6159	2.3549	38.3939	0.0645243
65	M8	H	4.0778	22.6768	3.9358	116.161	0.0350286
69	M8	H	3.16571	20.5956	2.5373	134.677	0.0190298
73	M8	H	0.917217	6.71449	2.263	88.5512	0.0260245
77	M8	H	1.22201	11.7157	2.5051	70.0626	0.0395806
81	M8	H	2.39544	14.6591	2.6066	146.058	0.0182462
85	M8	H	1.00569	9.15837	2.9706	209.95	0.0142589
89	M8	H	2.36818	39.4116	1.4317	86.96	0.0171804
93	M8	H	0.937892	15.7523	3.5925	122.209	0.0298177
97	M8	H	0.977475	14.8224	3.1553	91.1101	0.0378636
101	M8	H	0.952149	14.8192	3.2488	85.5098	0.04061
105	M8	H	0.851278	7.31552	4.3702	95.2261	0.0476352
109	M8	H	1.60281	16.8106	2.9152	115.751	0.0262368
1	M9	L	1.15776	27.5928	3.0787	92.5926	0.03325
5	M9	L	1.81701	34.0321	3.6157	88.6613	0.0415806
9	M9	L	1.92902	27.4839	2.7608	94.5215	0.0298166
13	M9	L	1.80115	23.3789	3.2158	103.57	0.0315148
17	M9	L	1.87967	20.4335	3.8935	79.9628	0.0494474
21	M9	L	1.34021	9.08662	2.4938	86.9403	0.0291775
25	M9	L	5.33773	19.2577	4.4187	68.62	0.0532847
29	M9	L	7.87563	11.5764	6.3436	83.1809	0.0773919
33	M9	L	6.16112	17.1553	1.3759	62.0403	0.0233903
37	M9	L	1.45411	9.5049	7.8782	322.581	0.0244224
41	M9	L	6.32246	75.6039	3.9562	158.259	0.0261109
45	M9	L	5.14066	29.2551	3.8799	123.99	0.0341431
49	M9	L	3.1564	10.2758	3.7944	169.591	0.0231458
53	M9	L	3.88524	12.73	2.1146	60.5739	0.0363711
57	M9	L	12.7964	52.7018	1.9477	79.6657	0.024541
61	M9	L	7.24375	35.1455	2.0436	35.461	0.0576295
65	M9	L	5.90226	29.4321	4.4608	89.2857	0.049961
69	M9	L	4.55363	23.499	1.7081	59.907	0.0288669
73	M9	L	1.57542	10.5805	2.9479	161.29	0.018277
77	M9	L	1.40793	12.9165	1.9474	88.6261	0.0225898
81	M9	L	1.3596	12.0523	1.7707	101.09	0.017707
85	M9	L	0.648687	9.22186	3.1844	156.924	0.0203802
89	M9	L	0.673189	10.0345	6.7053	113.96	0.0610182
93	M9	L	0.832315	11.3826	4.0764	201.168	0.0207896
97	M9	L	1.269	21.7143	3.5095	156.608	0.0237836
101	M9	L	0.499888	14.6149	2.9426	112.049	0.0267777
105	M9	L	0.352954	12.267	4.6477	128.205	0.0362521
109	M9	L	0.475148	19.7542	2.9152	115.751	0.0262368
1	M10	L	1.28195	31.7631	2.726	73.9294	0.0370736
5	M10	L	2.25975	38.7684	3.6942	78.4618	0.0472858
9	M10	L	1.64649	22.9675	2.2969	89.8946	0.0257253
13	M10	L	1.68161	26.0685	2.7508	86.2069	0.0319093
17	M10	L	1.60586	22.1131	3.4541	67.301	0.0545748
21	M10	L	2.71726	17.1162	3.8696	135.135	0.028635
25	M10	L	7.04792	23.2247	6.05435	71.7301	0.0530413
29	M10	L	10.7854	13.5361	8.2391	106.383	0.0774475
33	M10	L	21.8311	35.6711	2.8235	131.579	0.0214586
37	M10	L	10.4679	22.3435	4.869	125	0.038952
41	M10	L	7.65041	35.6283	3.3527	102.136	0.0352034
45	M10	L	5.69727	24.1394	2.9436	89.5076	0.0344401
49	M10	L	7.15484	22.8199	7.1139	312.5	0.0227645
53	M10	L	6.41476	19.7469	4.0827	98.0392	0.0416435
57	M10	L	5.09845	11.8241	5.3284	98.0777	0.056481
61	M10	L	10.8501	32.169	3.271	53.6137	0.0631303
65	M10	L	7.89712	26.0332	2.742	49.859	0.0564852
69	M10	L	2.97011	13.5816	1.7673	45.95	0.0408246
73	M10	L	2.61972	16.4882	3.6679	126.683	0.02971
77	M10	L	2.77254	27.0826	4.2892	208.404	0.0218749
81	M10	L	1.79127	11.9893	1.7803	78.5688	0.0233219
85	M10	L	2.48837	22.3931	4.7868	270.27	0.0177112
89	M10	L	2.83353	26.345	4.579	116.81	0.0416689
93	M10	L	0.653677	7.76705	2.6898	107.681	0.027167
97	M10	L	1.79127	13.5002	4.1389	145.008	0.0310417
101	M10	L	0.520047	6.35173	2.0922	97.3649	0.022805
105	M10	L	0.618217	14.6069	2.8456	102.041	0.0278869
109	M10	L	0.66336	20.4092	1.6759	191.231	0.00888227
